# Supplementary material for: ICAM-1/CD18-mediated sequestration of parasitized phagocytes in cortical capillaries promotes neuronal colonization by Toxoplasma gondii
Source: Nat Commun. 2025 Apr 14;16:3529. doi: 10.1038/s41467-025-58655-z (PMC11997185; doi:10.1038/s41467-025-58655-z)
Supplement: Supplementary file 12 — Source data [file 41467_2025_58655_MOESM12_ESM.xlsx]

## Sheet: Figure 1 
Figure 1B - Number of infected PBMCs								Figure 1H - vessel lumen diameter (µm)						Figure 1I - distance to the nearest branching point (µm)						Figure 1J- number of infected DCs/cm2 per brain section
									Tg I - RH	Tg II- ME49	Tg III- CTG				Tg I - RH	Tg II- ME49	Tg III- CTG				Tg I - RH	Tg II- ME49	Tg III- CTG
									6.26	4.58	7.95				0	0	0				5.71429	8.57143	2.85714
									6.08	4.87	8.19				0	10	0				5.71429	5.71429	0
									4.5	6.44	4.99				0	0	39.8				8.57143	5.71429	5.71429
3 dpi	PBMC	GFP+	% infected PBMCs						4.14	5.05	5.03				6.41	0	0				8.57143	5.71429	2.85714
Mouse 1	90879	57	0.0627208						4.44	4.42	4.11				4.02	2	0			Mouse 1	5.71429	5.71429	0
Mouse 2	31860	748	2.34777						4.19	5.2	7.34				7.34	0	0				2.85714	14.2857	5.71429
Mouse 3	71114	774	1.08839						3.85	5.19	6.89				0.8818	0	0				5.71429	11.4286	2.85714
									5.51	5	5.99				0	0	0				5.71429	8.57143	2.85714
6 dpi									4.62	4.18	7.4				0	0	0				11.4286	5.71429	5.71429
Mouse 1	131082	34558	26.3637					Mouse 1	4.93	6.22	6.57			Mouse 1	0	0	0				14.2857	5.71429	2.85714
Mouse 2	74116	31893	43.0312						4.47	5.98	6.03				0	0	47
									4.27	5.87	4.65				16	0	0.3
									4.18	4.94	6.54				0	0	0				2.85714	20	14.2857
									3.85		6.83				0.8		1.25				20	11.4286	2.85714
									4.54	3.17	5.04				2.87	0	1.05				2.85714	11.4286	8.57143
									4.18	4.95	5.48				0	4.56					5.71429	11.4286	11.4286
									4.41	5.13					5.84	0				Mouse 2	5.71429	2.85714	11.4286
									5.76	4.84					0	0					2.85714	17.1429	17.1429
									3.79	6.81					0	0					5.71429	8.57143	14.2857
																					5.71429	11.4286	5.71429
																					8.57143	14.2857	17.1429
									5.98	5.39	7.15				9.27	0	0				2.85714		5.71429
									3.6	5.22	5.43				1.38	0	0
									3.54	4.57	5.63				0	0	0
									4.9	5.75	7.38				0.9	0	14.6				5.71429	14.2857	2.28
									4.22	4.65	3.8				0	10.7	1				5.71429	14.2857	2.86
									4.22	4.34	5.94				18.3	0	4.53				8.57143	17.1429	8.6
									4.78	5.2	4.27				1.81	14.6	6.68				8.57143	17.1429	2.86
									4.52	4.68	7.27				0	13	0				5.71429	17.1429	5.7
									3.61	4.04	4.23				0	0	0			Mouse 3	2.85714	5.71429	5.7
									5.49	7.59	3.41				0	0	0				5.71429	5.71435	5.7
									4.67	5.4	7.29				0	0	0				5.71429	8.57143
								Mouse 2	6.28	3.87	3.31			Mouse 2	17.8	2.02	17.5				11.4286	8.57143
									2.89	5.5	5.5				0	0	0				14.2857
									4.44	4.98	6.15				2.23	0	0
									6.72	5.76	6.11				0	3.2	0
									4.67	5.42	5.59				4.21	0	0
									5.24	4.8	7.5				0	4.05	0
									5.94	7.24					0	0
									8.68	6.51					0	0
									7.73	3.24					0	16
									6.01	3.3					0	0
									5.87	6.95	5.62				13.8	0	0
									3.37	4.19	5.17				0	0	30.6
									4.73	5.61	2.84				2.65	0	0
									5.12	5.28	3.22				0	0	0
									5.45	4.12	5.06				0	0	0
									4.7	5.24	3.66				10	0	0
									3.52	3.53	5.17				0	0	2.25
									2.6	8.6	4.73				12.3	36	0
									7	4.39	7.45				0	0	0
									4.18	4.81	7.15				7.53	0	0
									6.11	6.26	7.38				0	0	12.6
									3.75	3.62	5.53				0	0	0
									5.96	4.83	4.57				0	3.68	0
									5.24	4.2	8.12				2.82	0	0
									6.2	5.15					0	3.88
									3.7	5.49					0	0
								Mouse 3	4.62	4.98				Mouse 3	8.21	0
									3.65	3.77					0	0
									3.28	6.25					0	0
									3.23	5.64					0	0
									5.39	6.1					3.38	0
									5.12	5.25					12.1	0
									3.18
									6.09
									5.97						0
									6.28						0
									5.23						0
									3.03						0
									6.83						0
									5.74						11
									4.44						0
									3.6					Mouse 4	4.28
									6.3						0
								Mouse 4	5.56						0
									5.39						0
									3.3						0
									6.4						0
									5.12						6.53
									4.97						12.6
									6.22						0
									5.8						0
									3.99
									7.89
									5.98
									4.93
									4.56

## Sheet: Figure 2
Figure 2 C - number of infected DCs/cm2 per brain section								Figure 2D - number of non-DCs associated Toxoplasma foci/cm2 per brain section.								Figure 2F - number of non-infected DCs/cm2 per brain section.							Figure 2J - number of infected DCs/cm2 per brain section.
	4 hpi	16 hpi	28 hpi	48 hpi				4 hpi	16 hpi	28 hpi	48 hpi					4 hpi	16 hpi	28 hpi	48 hpi				Tg I - RH	Tg I - RHCPS
	17.1429	134.286	17.1429	14.2857				5.71429	57.1429	60	171.429					62.8571	100	25.7143	20				6.26	2.85714
	28.5714	111.429	8.57143	25.7143				5.71429	60	60	194.286					91.4286	128.571	77.1429	40				6.08	0
	31.4286	80	11.4286	31.4286				25.7143	20	48.5714	125.714					114.286	71.4286	25.7143	45.7143				4.5	0
Mouse 1	31.4286	94.2857	11.4286	17.1429			Mouse 1	17.1429	65.7143	77.1429	165.714					51.4286	77.1429	25.7143	62.8571				4.14	2.85714
	25.7143	122.857	14.2857					20	57.1429	54.2857	205.714					20	57.1429	25.7143	14.2857				4.44	5.71429
	14.2857	94.2857	14.2857					17.1429	134.286	65.7143	165.714					111.429	65.7143	40	22.8571				4.19	2.85714
		120	34.2857					20	105.714	111.429	134.286				Mouse 1	94.2857	34.2857	200	14.2857				3.85	5.71429
		117.143	22.8571						120	74.2857	142.857					88.5714	77.1429	100	5.71429				5.51	2.85714
										88.5714	168.571					111.429		140					4.62	2.85714
										94.2857	140							131.429				Mouse 1	4.93	0
										100	140							65.7143					4.47	0
	37.1429	8.57143	31.4286	5.71429						100	154.286							82.8571					4.27	0
	57.1429	11.4286	2.85714	11.4286						80													4.18
	71.4286	25.7143	2.85714	2.85714																			3.85
	77.1429	17.1429	8.57143	31.4286																			4.54
Mouse 2	42.8571	2.85714	54.2857	8.57143																			4.18
	180	2.85714	48.5714	2.85714				2.85714	34.2857	25.7143	134.286												4.41
			48.5714					2.85714	51.4286	48.5714	74.2857						11.4286	5.71429	34.2857				5.76
			48.5714					5.71429	51.4286	25.7143	137.143						5.71429	8.57143	11.4286				3.79
			22.8571				Mouse 2	5.71429	45.7143	42.8571	74.2857					62.8571	28.5714	2.85714	14.2857
	48.5714	82.8571	11.4286	11.4286				5.71429	31.4286		102.857					51.4286	8.57143	5.71429	14.2857
	42.8571	57.1429	17.1429	20					22.8571		94.2857					71.4286	14.2857		22.8571				5.98	2.85714
	42.8571	60	11.4286	5.71429				2.85714	45.7143	62.8571	128.571					31.4286	25.7143		17.1429				3.6	0
	45.7143	80	17.1429	11.4286				5.71429	62.8571	120	142.857					51.4286	45.7143	34.2857	14.2857				3.54	2.85714
	34.2857	60	31.4286	11.4286				2.85714	77.1429	80	142.857				Mouse 2	45.7143	54.2857	37.1429	14.2857				4.9	0
	37.1429	62.8571	20	20					88.5714	100	145.714						68.5714	31.4286	14.2857				4.22	0
									57.1429	100	122.857						74.2857	42.8571	14.2857				4.22	0
									60	100	180						65.7143	51.4286	2.85714				4.78	2.85714
											168.571						68.5714	45.7143					4.52	0
											145.714												3.61	0
	34.2857	37.1429	17.1429	8.57143							140												5.49	0
	77.1429	60	14.2857	5.71429																			4.67	0
	25.7143	62.8571	8.57143	20																		Mouse 2	6.28	2.4
	25.7143	51.4286	20	5.71429																			2.89	2.5
	45.7143	65.7143	14.2857	8.57143				8.57143	68.5714	54.2857	294.286												4.44	4.65
	37.1429	60	11.4286	11.4286				2.85714	182.857	71.4286	362.857					34.2857	160	45.7143	74.2857				6.72	0
	51.4286	51.4286	17.1429	8.57143				14.2857	185.714	80	428.571					57.1429	122.857	40	91.4286				4.67	0
Mouse 3	62.8571	42.8571	8.57143	17.1429				11.4286	165.714	74.2857	337.143					74.2857		57.1429	88.5714				5.24	2.72
	40	40	22.8571	8.57143				2.85714	214.286	82.8571	377.143					37.1429	177.143	65.7143	65.7143				5.94
	54.2857	51.4286	8.57143	14.2857				14.2857	188.571	100	354.286					68.5714		91.4286	40				8.68
		40	34.2857				Mouse 3	11.4286	182.857	77.1429	285.714					48.5714	188.571	54.2857	60				7.73
		40	25.7143					31.4286	194.286	97.1429	382.857					42.8571	174.286	85.7143	51.4286				6.01
		37.1429	25.7143						162.857	134.286	277.143				Mouse 3	82.8571	122.857	80	62.8571
		42.8571	22.8571						154.286	140	380					51.4286	145.714	85.7143	45.7143
		48.5714							88.5714	142.857						20	151.429	48.5714	62.8571
		42.8571							137.143	168.571						80	100	85.7143
									151.429	114.286						74.2857	85.7143	77.1429					5.87
									134.286	111.429						125.714	120	65.7143					3.37
									120								102.857	57.1429					4.73
									125.714								145.714						5.12
																	94.2857						5.45
																							4.7
																							3.52
																							2.6
																							7
																							4.18
																							6.11
																							3.75
																							5.96
																							5.24
																							6.2
																							3.7
																						Mouse 3	4.62
																							3.65
																							3.28
																							3.23
																							5.39
																							5.12
																							3.18
																							6.09
																							5.97
																							6.28
																							5.23
																							3.03
																							6.83
																							5.74
																							4.44
																							3.6
																							6.3
																							5.56
																							5.39
																							3.3
																							6.4
																							5.12
																							4.97
																							6.22
																							5.8
																							3.99
																							7.89
																							5.98
																							4.93
																							4.56

## Sheet: Figure 3 
	Figure 3E - number of Toxoplasma foci/cm2 per brain section.								Figure 1F - vessel lumen diameter (µm).					Figure 3G - distance to the nearest branching point (µm).						Figure 3H - relative expression level (2^ (-△CT) of b1 gene in brain tissue.
	Tg I - RH	Tg II - ME49							Tg I - RH	Tg II - ME49				Tg I - RH	Tg II - ME49
	11.4286	0							5.21	4.39				9.35	0						Tg I - RH	Tg II - ME49
	14.2857	5.71429							3.12	4.72				0.5	27.9					Mouse 1	1.13e-05	1.17e-06
	11.4286	2.85714							4.93	4.78				22	3.7					Mouse 2	1.05e-05	3.96e-07
	5.71429	0							6.73	6.43				0.1	0					Mouse 3	6.55e-06	1.92e-07
	11.4286	2.85714							5.71	9.39				1.7	0
	5.71429	2.85714							4.86	4.79				12	0
Mouse 1	5.71429	0							4.01	8.64				7.6	3.9
	5.71429	0						Mouse 1	5.19	2.98			Mouse 1	36	10.4
	2.85714	0							3.75	7.94				16.2	0
	5.71429	2.85714							11.05	3.78				8	25.8
	11.4286	0							5.03					2.68	0
	11.4286	2.85714							9.72					18
	11.4286	0							4.08					17
		2.85714							6.64					22.2
									4.52					9.1
	5.71429	0							5.66					31
	0	0							9.68					0.1
	2.85714	0							5.96					0.1
	11.4286	0							5.85					0.1
	8.57143	0							4.73					6.12
	5.71429	0
	5.71429	0
	2.85714	0							3.06	5.22				5.22	3.7
	2.85714	0							4.44	4.95				14.1	15.9
Mouse 2	0	2.85714							6.99	2.56				6.48	0
	2.85714	0							19.2	4.98				0.1	3.9
	2.85714	0							5.27	5.86				0.73	2.9
	2.85714	2.85714							5.23	2.94				13.5	0
	2.85714	0							8.72	8.4				2.49	0
	5.71429	0							3	4.63				34.3	0
	14.2857	0						Mouse 2	5.14	5.87			Mouse 2	0.4	5.9
									3.06	5.23				28	0
	11.4286	0							5.81	2.78				14.7	4.3
	5.71429	0							3.73					0.1	0
	0	0							5.88					5.12	0
	2.85714	0							5.04					0.1	15.8
	2.85714	0							6.09					22.3	0
Mouse 3	20	0							6.69					0.1
	2.85714	0							5.55					9.28
	5.71429	0							5.33					29.8
	5.71429	0
	2.85714	0
	5.71429	2.85714							4.59	3.78				8.45	30.4
	5.71429	0							4.25	1.11				4.35	2.8
	8.57143	0							5.43	3.45				0.1	8.9
									5.54	3.9				0.1	2.8
									6.05	5.65				35.8	1.8
	2.85714	0							5.21	5.55				0.1	0
	8.57143	0							3.73	2.64				17.6	0
	5.71429	2.85714							6.88	2.56				14.2	0
	5.71429	0							3.17	4.4				8.1	30
	5.71429	0							4	4.24				4.84	0
	2.85714	0							4.47	2.73				0.5	4.8
Mouse 4	0	0							4.09	3.23				5.8	0
	14.2857	0							3.66	5.34				14	10.4
	11.4286	0							6.34					0.1
	8.57143	0						Mouse 3	4.79				Mouse 3	9.32
	8.57143	2.85714							6.37					24.5
	5.71429	0							4.9					11.5
	5.71429	0							6.95					23.3
	8.57143								7.22					2.25
	17.1429								2.85					0.5
	0								4.34					15.3
	0								6.9
									7.04
									5.05
									6.47
									4.24
									7.08
									4.02
									4.81
									4.29
									5.88
									5.36
									6.25
									4.28
								Mpuse 4	4.09
									4.49
									4.75
									4.97
									4.48
									5.63
									5.17
									6.43
									3.95
									4.05
									4.42
									6.22
									3.35
									6.36
									4.11
									3.5
									5.58

## Sheet: Figure 4 
Figure 4C - number of infected DCs/cm2 per brain section.							Figure 4D - vessel lumen diameter (µm)					Figure 4E - distance to the nearest branching point (µm)							Figure 4H - number of infected DCs/cm2 per brain section.						Figure 4I - relative expression level (2^ (-△△CT) of b1 gene, in brain tissue, normalized to Tg II-control									Figure 4 K - relative expresion (2^ (-△△CT) of imflamatory markers, in brain micro-vessels, from pre-ip Toxoplasma infected mice												Figure 4M - number of infected DCs/cm2 per brain section.
																																		Normalized to non-infected mice
																																															pre-ip Toxo
	Tg II- control	Tg II - heparin	Tg II - LPS				Tg II + LPS					Tg II + LPS							Tg II-control	Tg II + pre-ip Toxo						Tg II-control	Tg II + pre-ip Toxo								i-cam 1												Tg II + isotype	Tg II + anti-ICAM 1
	8.57143	2.85714	102.857				5.04					13.2							5.71429	374.286					Mouse 1	1	3.615								non-infected	24 hpi	48 hpi	72 hpi									257.857	92.8571
	5.71429	0	77.1429				6.38					0							5.71429	420					Mouse 2	1	2.984							Mouse 1	1	12.581	17.04	6.375									205.714	108.571
	2.85714	0	125.714				5.77					0							17.1429	445.714					Mouse 3	1	1.899							Mouse 2	1	2.097	3.764	2.649									260	109.286
	2.85714	0	97.1429				4.82					0							8.57143	271.429														Mouse 3	1	2.151	2.687	4.307								Mouse 1	350	100
	14.2857	0	74.2857				3.83					0						Mouse 1	14.2857	288.571																											476.429	88.5714
Mouse 1	5.71429	2.85714	91.4286				6.51					5							11.4286	474.286																											570	97.8571
							3.87					0							5.71429	385.714															v-cam 1												329.286	74.2857
							4.01					0							22.8571	420															non-infected	24 hpi	48 hpi	72 hpi									273.571	75
							6.47					0																						Mouse 1	1	1.786	2.645	2.126									286.429	110
						Mouse 1	4.81					0							25.7143	674.286														Mouse 2	1	2.456	2.899	5.09
							5.42				Mouse 1	0							125.714	380														Mouse 3	1	2.424	1.781	1.595									231.429	14.2857
							4.84					0							100	97.1429																											291.429	14.2857
	17.1429	0	104.972				3.61					22.7							85.7143	288.571																											234.286	20
	17.1429	0	95.0285				5.64					0						Mouse 2	105.714	308.571															e-selectin												314.286	8.57143
	37.1429	8.57143	89.0827				4.46					0							94.2857	368.571															non-infected	24 hpi	48 hpi	72 hpi								Mouse 2	277.143	11.4286
	25.7143	2.85714	125.025				4.15					0							74.2857	671.429														Mouse 1	1	2.322	14.552	11.049									257.143	14.2857
Mouse 2	17.1429	2.85714	105.03				5.41					36							85.7143	348.571														Mouse 2	1	5.867	48.116	18.312									228.571	22.8571
	22.8571	0	129.093				4.82					13.1							80	405.714														Mouse 3	1	4.026	18.072	51.683									305.714	8.57143
							5.71					9.72							100	317.143																											265.714	11.4286
							6.4					0
							4.52					9.34
							4.87					0							20	31.4286																											142.857	14.2857
							4.68					3							0	57.1429																											165.714	37.1429
																			2.85714	51.4286																											157.143	11.4286
																			14.2857	31.4286																											137.143	28.5714
	20	0	110.094																8.57143	111.429																										Mouse 3	157.143	8.57143
	8.57143	5.71429	92.0933				6.82					0							11.4286	77.1429																											145.714	14.2857
	20.0824	5.71429	98.024				7.03					0						Mouse 2	11.4286	91.4286																											148.571	14.2857
	15.131	2.85714	109.084				4.44					20.4							11.4286	51.4286																											100	8.57143
Mouse 3	2.85714	5.71429	114.286				4.86					17.9							25.7143	102.857																											154.286	8.57143
	8.57143	0	88.5714				5.08					8.71							14.2857	62.8571
	11.4286	2.85714	88.57				5.51					0							17.1429	28.5714
	11.4286	2.85714	77.14				5.01					0							8.57143	54.2857
							4.48					2.28							14.2857
							4.31					26
							4.67					0
							3.5					0
							4.44					32
							4.48					19
							4.68				Mouse 2	0
							3.34					20
							7.18					0
							4.23					0
							3.12					8.48
							5.75					0
						Mouse 2	4.52					0
							4.19					6.23
							4.78					0
							5.07					0
							4.16					0
							5.31					0
							4.73					0
							4.01					0
							4.91					0
							4.05					0
							3.95					0
							5.98					0
												0
												0
												0
												0
							6.64					0
							3.97					0
							4.7					0
							3.41					0
							4.39					0
							3.6					0
							4.25					0
						Mouse 3	3.42					0
							4.16					0
							3.5					0
							4.45					0
							4.64					0
							3.48				Mouse 3	0
							6.87					0
							5.86					0
							5.77					15.2
												0
												4.97
												3
												8.02
												0
												3.64
												30
												0
												0
												7.97

## Sheet: Figure 5 
Figure 5B - number of infected DCs per brain section - normalized to cm2								Figure 5C - number of infected DCs per brain section - normalized to cm2								Figure 5D- relative expression (2^ (-△△CT) of b1 gene, in brain tissue, normalized to Tg WT									Figure 5G- number of infected DCs per brain section - normalized to cm2							Figure 5H- number of infected DCs per brain section - normalized to cm2							Figure 5I- relative expression (2^ (-△△CT) of b1 gene, in brain tissue, normalized to Tg WT									Figure 5 L - number of plaques, normalized to g of tissue.
																																																	7 dpi
	Tg II WT	Tg II ΔGRA15						Tg I WT	Tg I ΔTgWIP																	pre-ip Toxo							pre-ip Toxo																BRAIN
	9	7						51.4286	17.1429								Tg II WT	Tg II ΔGRA15								Tg II WT	Tg II ΔGRA15						Tg I WT	Tg I ΔTgWIP						pre-ip Toxo									Tg II WT
	12	6						51.4286	20							Mouse 1	1	0.072								2128.57	345.714						566.531	50.6122						Tg II WT	Tg II ΔGRA15								78
Mouse 1	18	5						45.7143	40							Mouse 2	1	0.6333								2494.29	297.143						840	35.102					Mouse 1	1	0.468							Mouse 1	81
	10	4						60	22.8571							Mouse 3	1	0.235								2174.29	357.143							32.6531					Mouse 2	1	0.785								81
	11	8					Mouse 1	62.8571	20																	2282.86	280					Mouse 1	728.98	40.8163					Mouse 3	1	0.121								100
	9							34.2857	17.1429																Mouse 1	3157.14	448.571						812.245	38.3673
	6	6						51.4286	20																	2577.14	377.143						466.122	33.4694														Mouse 2	99
	6	5						65.7143	17.1429																	2660	288.571						890.612	61.2245															89
	11	6						60	22.8571							Figure 5E- relative expression (2^ (-△△CT) of b1 gene, in brain tissue, normalized to Tg WT										2022.86	257.143						568.98	54.6939					Figure 5J- relative expression (2^ (-△△CT) of b1 gene, in brain tissue, normalized to Tg WT
	14	1																									362.857						765.714	35.102
	8	7																									434.286						902.041	44.898						pre-ip Toxo									46
	9	5																																						Tg I WT	Tg I ΔTgWIP							Mouse 3	54
	8	1						60	17.1429								Tg I WT	Tg I ΔTgWIP																					Mouse 1	1	0.54								64
	8	6						65.7143	14.2857							Mouse 1	1	0.35															475.429	45.7143					Mouse 2	1	0.033
	4	3						20	22.8571							Mouse 2	1	0.205								1717.14	882.857						509.714	68.5714					Mouse 3	1	0.042
								57.1429	25.7143							Mouse 3	1	0.26107								2022.86	682.857						421.714	56					Mouse 4	1	0.151							Mouse 4	89
								42.8571	8.57143							Mouse 4		0.093108								1802.86	837.143					Mouse 2	453.714	69.7143															64
							Mouse 2	34.2857	20																	1980	1262.86						462.857	50.2857
								65.7143	25.7143																Mouse 2	1800	862.857						523.429	65.1429
								51.4286	22.8571																	2028.57	920						526.857	58.2857															SPLEEN
								80																		1680	591.429						445.714	70.8571															Tg II WT
	18	2						71.4286																		2005.71	808.571						562.286	49.1429															88
	21	3																								1571.43																						Mouse 1	102
	12	2																																															99
	18	2						42.8571	14.2857
	19	2						42.8571	14.2857
Mouse 2	15	4						51.4286	14.2857																																							Mouse 2	48
	26	2						37.1429	20																																								56
	20	2					Mouse 3	62.8571	5.71429																	822.429	1057.14
	25	3						37.1429	22.8571																	920	842.857
	19	1						60	14.2857																	1000	568.571
								54.2857	25.7143																	656.984	820																						28
								34.2857	20																	1045.09	1002.86																					Mouse 3	26
								34.2857	14.2857																Mouse 3	577.143	837.143																						15
	11	1						60	17.1429																	551.429	877.143
	13	3																								1061.08	957.143
	20	5																								491.429	688.571
	12	3																								531.429	800																						11
	13	1																																														Mouse 4	5
Mouse 3	22	2																																															14
	20	4
	11	5
	17	1
	11	1
[truncated: 5 more columns]

## Sheet: Figure S4
Figure S4A - relative attachment of infected DCs to endothelial (b.End3) monolayer.								Figure S4B - number of infected DCs/cm2 per brain section.							Figure S4C - number of infected splenocytes cm2, normalized to cm2.								Figure S4D - relative expression (2^ (-△△CT) of b1 gene, in brain tissue, normalized to Tg II control										Figure S4G- relative expression (2^ (-△△CT) of b1 gene, in brain, liver and lung tissues at 3dpi, normalized to unchallenged mouse										Figure S4J - relative expresion (2^ (-△△CT) of imflamatory markers, in brain micro-vessels, from pre-ip Toxo infected mice
																																											Normalized to non-infected mice
	Tg II- control	Tg II - heparin	Tg II - LPS						Tg I control	Tg I + LPS	Tg II control	Tg II + LPS				Tg II control	Tg II + LPS																	BRAIN										timp-1
exp 1	1	0.557369	2.62167						2.85714	57.1429	17.1429	54.2857				48.5714	231.429							Tg II control	Tg II + LPS									Unch	pre. Ip Tg II									non-infected	24 hpi	48 hpi	72 hpi
exp 2	1	0.58	2.73						8.57143	62.8571	22.8571	48.5714				40	168.571						Mouse 1	1	3.68								Mouse 1	1	0.8								Mouse 1	1	1.021	1.426	2.819
exp 3	1	0.47							5.71429	45.7143	14.2857	60				28.5714	268.571						Mouse 2	1	17.5796								Mouse 2	1	0.94								Mouse 2	1	1.993	2.399	2.459
									8.57143	65.7143	14.2857	45.7143				25.7143	77.1429																Mouse 3	1	1.56								Mouse 3	1	1.592	4.256	9.909
									8.57143	62.8571	20	57.1429			Mouse 1	54.2857	128.571
								Mouse 1	5.71429	51.4286	14.2857					31.4286	265.714
									0	60	17.1429	57.1429				31.4286	188.571																											ccl-2
									2.85714	37.1429	17.1429	37.1429				34.2857	205.714																	LIVER										non-infected	24 hpi	48 hpi	72 hpi
									5.71429	28.5714	11.4286	34.2857				25.7143	128.571																	Unch	pre. Ip Tg II								Mouse 1	1	12.982	4.831	4.652
									5.71429	74.2857	22.8571	31.4286				48.5714	157.143																Mouse 1	1	177.633								Mouse 2	1	1.481	2.36	4.212
									17.1429	85.7143	17.1429	42.8571																					Mouse 2	1	53.6468								Mouse 3	1	1.463	4.655	2.677
																																	Mouse 3	1	94.9769
									5.71429	122.857	20	102.857				2.85714	100
									0	188.571	11.4286	122.857				8.57143	114.286																											ccl-5
									17.1429	188.571	11.4286	165.714				5.71429	82.8571																											non-infected	24 hpi	48 hpi	72 hpi
									5.71429	182.857	11.4286	211.429				5.71429	100																	LUNG									Mouse 1	1	6.582	5.976	20.996
								Mouse 2	8.57143	162.857	2.85714	180			Mouse 2	8.57143	114.286																	Unch	pre. Ip Tg II								Mouse 2	1	1.534	2.804	11.51
									2.85714	128.571	17.1429	168.571				2.85714	77.1429																Mouse 1	1	18.4689								Mouse 3	1	1.21	2.111	4.069
									2.85714	157.143	8.57143	154.286				2.85714	88.5714																Mouse 2	1	5.56355
									8.57143	171.429	11.4286	194.286				2.85714	88.5714																Mouse 3	1	22.5367
									2.85714	120	14.2857	122.857				5.71429	80																											cxcr35
									5.71429							11.4286	120																											non-infected	24 hpi	48 hpi	72 hpi
									5.71429																																		Mouse 1	1	1.808	2.103	0.436
																																											Mouse 2	1	1.481	1.319	7.313
																																											Mouse 3	1	1.047	0.651	2.283
									2.85714	20	2.85714	17.1429
									0	25.7143	5.71429	34.2857																					Figure S4H- relative expression (2^ (-△△CT) of b1 gene, in brain tissue at 24 hpi, normalized to pre-ip + ICA DC/Tg mouse
									0	31.4286	8.57143	34.2857
									2.85714	22.8571	20	37.1429
								Mouse 3	5.71429	25.7143	2.85714	14.2857																						BRAIN
									2.85714	25.7143	14.2857	51.4286																						pre-ip Tg II + ICA DC/Tg	pre-ip Tg II
									5.71429	31.4286	5.71429	42.8571																					Mouse 1	1	0.006
									2.85714	20	22.8571	45.7143																					Mouse 2	1	0.007
									2.85714	17.1429	17.1429	40																					Mouse 3	1	0.00234324
									0	25.7143	17.1429	17.1429

## Sheet: Figure S5
	Figure S5C - relative attachment of infected DCs to endothelial (b.End3) monolayer.									Figure S5D - N° infected DCs / cm2 per brain section					Figure S5E - relative expression (2^ (-△△CT) of b1 gene, in brain tissue, normalized to Tg II control at 7 dpi
																Tg II control	Tg II + heparin	Tg II + LPS
		Tg II WT	Tg II ΔGRA15							Tg II WT	Tg II ΔGRA15	Tg II ΔGRA15 + GRA15				1	0.289707	4.6383
	Exp. 1	1	0.521739							51.4286	0	48.5714				1	0.091	2.44
		0.695652	0.536232							34.2857	2.85714	54.2857				1	0.123353	3.32512
										48.5714	2.85714	54.2857
	Exp. 2	1	0.783505							45.7143	2.85714	57.1429
		1.47423	1.04124							57.1429	5.71429	37.1429
									Mouse 1	74.2857	0	40
	Exp. 3	1	0.422907							62.8571	5.71429	42.8571
		0.762115	0.361233							71.4286	0	40
										51.4286	0	34.2857
	Exp.4	1	0.704132							60	5.71429	37.1429
		0.909091	0.719008
										22.8571	5.71429	74.2857
										45.7143	8.57143	60
										45.7143	2.85714	82.8571
									Mouse 2	91.4286	5.71429	45.7143
										68.5714	2.85714	65.7143
										91.4286	2.85714	71.4286
										114.286	2.85714	74.2857
										91.4286	17.1429	40
										22.8571	8.57143	60
										91.4286	11.4286	71.4286
												22.8571
												45.7143
												22.8571
												22.8571
									Mouse 3			22.8571
												0
												45.7143
												22.8571
												91.4286
												22.8571
